# Supplementary material for: Temporal Molecular Signatures of Early Human Clavicle Fracture Healing: Characterization of Hematological, Cytokine, and miRNA Profiles
Source: Int J Mol Sci. 2025 Sep 10;26(18):8825. doi: 10.3390/ijms26188825 (PMC12469629; doi:10.3390/ijms26188825)
Supplement: Supplementary file 1 [file ijms-26-08825-s001.zip]

Archive with 1 entries (1 files):
- ijms-3841266-supplementary.pdf
